# Supplementary material for: Serological Evidence of Potential Marburg Virus Circulation in Livestock and Dogs in Ghana
Source: Pathogens. 2024 Oct 22;13(11):917. doi: 10.3390/pathogens13110917 (PMC11597086; doi:10.3390/pathogens13110917)
Supplement: Supplementary file 1 [file pathogens-13-00917-s001.zip]

Archive with 7 entries (7 files):
- Negative sample_Supplementary Figure S2.png
- positive cattle sample_Supplentary Figure S3.png
- positive dog sample_Supplmenatry Figure S4.png
- positive goat sample_Supplematary Figure S5.png
- positive pig sample_Supplemenatry Figure S6.png
- positive sheep sample_Supplementary Figure S7.png
- Questionnaire_Marburg_Supplementary Figure S1.pdf
